# Supplementary material for: Neurotoxic Effect of Myricitrin in Copper-Induced Oxidative Stress Is Mediated by Increased Intracellular Ca2+ Levels and ROS/p53/p38 Axis
Source: Antioxidants (Basel). 2025 Jan 3;14(1):46. doi: 10.3390/antiox14010046 (PMC11763042; doi:10.3390/antiox14010046)
Supplement: Supplementary file 1 [file antioxidants-14-00046-s001.zip]

Archive with 1 entries (1 files):
- antioxidants-3377453-supplementary.pdf
